# Supplementary material for: Microbiological Etiology in Patients with IE Undergoing Surgery and for Patients with Medical Treatment Only: A Nationwide Study from 2010 to 2020
Source: Microorganisms. 2023 Sep 26;11(10):2403. doi: 10.3390/microorganisms11102403 (PMC10608926; doi:10.3390/microorganisms11102403)
Supplement: Supplementary file 1 [file microorganisms-11-02403-s001.zip]

Archive with 1 entries (1 files):
- microorganisms-2525823-supplementary.pdf
